# Supplementary material for: Concurrent elevation of CO2, O3 and temperature severely affects oil quality and quantity in rapeseed
Source: J Exp Bot. 2016 May 23;67(14):4117–25. doi: 10.1093/jxb/erw180 (PMC5301921; doi:10.1093/jxb/erw180)
Supplement: Supplementary Data [file supp_erw180_supplementary_tables_S1_S2.xlsx]

## Sheet: S1, Content, fatty acids-lipid
Supporting information, S1, contents of fatty acids and total lipid (lipid sum)
Concurrent elevation of CO2, O3 and temperature severely affects oil quality and quantity in rapeseed
Shahla Namazkar, Helge Egsgaard, Anders Stockmarr, Thilde Terkelsen, Georg Frenck, Teis Mikkelsen, Cathrine Heinz Ingvordsen and Rikke Bagger Jørgensen*
Table S2. Raw data, fatty acids and total lipid contents (Sum) in the differet treatments
Cultivars: Bolero, Mary, Mozart and Tanto
Set values treatments: Ambient (390 ppm CO2, 19/12 ͦC (day/night), 20/20 ppb O3 (day/night)); CO2+T+O3 (650 ppm CO2, 24/17 ͦC , 60/20 ppb O3); CO2+T (650 ppm CO2, 24/17 ͦC , 20/20 ppb O3); CO2 (650 ppm CO2, 19/17 ͦC , 20/20 ppb O3); T (390 ppm CO2, 24/17 ͦC , 20/20 ppb O3); O3 (390 ppm CO2, 19/12 ͦC , 60/20 ppb O3)
5 replicates of 100 mg seeds per cultivar and treatment numbered no. 1-5
Bolero	mg/100 mg seeds							Mary	mg/100 mg seeds							Mozart	mg/100 mg seeds							Tanto	mg/100 mg seeds
Ambient	no.1	no.2	no.3	no.4	no.5	average		Ambient	no.1	no.2	no.3	no.4	no.5	avr		Ambient	no.1	no.2	no.3	no.4	no.5	avr		Ambient	no.1	no.2	no.3	no.4	no.5	avr
C16:0	1.91457	1.75611	1.9569	1.89209	1.92237	1.88841		C16:0	1.61162	1.62967	1.83921	1.55516	1.61851	1.65084		C16:0	1.83415	2.01052	1.93548	1.88726	1.67671	1.86883		C16:0	1.81368	1.85334	1.65004	1.58137	1.78487	1.73666
C18:0	0.590635	0.590933	0.588296	0.591826	0.558827	0.584104		C18:0	0.391192	0.428389	0.454972	0.334861	0.426367	0.407156		C18:0	0.478387	0.445919	0.56249	0.497411	0.489785	0.494799		C18:0	0.460396	0.45239	0.448878	0.395343	0.4547	0.442341
C18:1	27.9168	28.2565	27.9423	27.8858	27.4021	27.8807		C18:1	21.9056	23.9194	22.9597	24.7691	23.2875	23.3683		C18:1	27.7474	29.396	29.8482	26.7716	27.7569	28.304		C18:1	27.4947	26.5888	25.9892	23.1979	26.7526	26.0047
C18:2	10.0579	10.2173	10.5135	9.64996	9.96389	10.0805		C18:2	7.96439	8.38235	8.20826	8.1988	7.6129	8.07334		C18:2	8.70707	9.26861	9.17761	8.44274	9.15934	8.95107		C18:2	9.30208	8.90551	8.19202	7.80666	9.17204	8.67566
C18:3	4.89058	4.84024	5.29105	4.67047	4.81709	4.90189		C18:3	4.06653	4.18159	4.13696	4.26859	3.80365	4.09146		C18:3	4.54154	5.01403	4.79278	4.28246	4.6619	4.65854		C18:3	4.78532	4.54214	4.22278	3.95884	4.73023	4.44786
C20:1	0.479356	0.460116	0.465584	0.51311	0.477797	0.479193		C20:1	0.491918	0.460358	0.459662	0.489954	0.479663	0.476311		C20:1	0.59297	0.41744	0.502513	0.52806	0.514811	0.511159		C20:1	0.456908	0.45239	0.419784	0.400758	0.447913	0.435551
Sum	45.8499	46.1212	46.7576	45.2032	45.1421	45.8148		Sum	36.4313	39.0018	38.0587	39.6165	37.2286	38.0674		Sum	43.9016	46.5526	46.819	42.4095	44.2594	44.7884		Sum	44.3131	42.7946	40.9227	37.3409	43.3424	41.7427
CO2+T+O3	no.1	no.2	no.3	no.4	no.5	avr		CO2+T+O3	no.1	no.2	no.3	no.4	no.5	avr		CO2+T+O3	no.1	no.2	no.3	no.4	no.5	avr		CO2+T+O3	no.1	no.2	no.3	no.4	no.5	avr
C16:0	2.03959	1.91847	1.91062	1.82958	1.935	1.92665		C16:0	1.49468	1.60268	1.39163	1.50979	1.50548	1.50085		C16:0	1.62485	1.60351	1.59867	0.0781504	1.81687	1.34441		C16:0	1.72073	1.68836	1.71303	1.70529	1.76056	1.71759
C18:0	0.644745	0.64988	0.635188	0.593877	0.6	0.624738		C18:0	0.506422	0.519276	0.497165	0.507922	0.483549	0.502867		C18:0	0.46091	0.505263	0.491573	0.494953	0.516742	0.493888		C18:0	0.45134	0.5	0.448944	0.482251	0.476388	0.471784
C18:1	32.276	31.218	30.1349	28.4913	29.91	30.406		C18:1	25.156	26.0779	23.816	25.5685	25.1147	25.1466		C18:1	26.4702	27.4807	25.7654	27.9583	29.9173	27.5184		C18:1	28.8152	29.4658	28.1822	28.8948	29.2916	28.9299
C18:2	10.4965	10.6475	10.6239	9.79712	10.145	10.342		C18:2	5.76881	6.10936	6.38029	5.95527	6.55035	6.15281		C18:2	7.46791	8.49474	7.91433	7.94855	8.80529	8.12616		C18:2	6.61848	7.21918	7.15669	7.34092	7.8459	7.23623
C18:3	3.51386	3.68106	3.55818	3.27186	3.2	3.44499		C18:3	1.93394	2.06924	2.23724	1.98975	2.15852	2.07774		C18:3	2.84422	3.05263	2.88624	2.74503	3.27408	2.96044		C18:3	2.23202	2.45205	2.42958	2.48158	2.77548	2.47414
C20:1	0.399742	0.29976	0.387858	0.402066	0.405	0.378885		C20:1	0.392661	0.405193	0.366332	0.372787	0.373878	0.38217		C20:1	0.402567	0.421053	0.389747	0.455878	0.454733	0.424796		C20:1	0.433709	0.39726	0.400528	0.425318	0.422535	0.41587
Sum	49.3703	48.4146	47.2507	44.3858	46.195	47.1233		Sum	35.2525	36.7836	34.6886	35.904	36.1864	35.763		Sum	39.2707	41.5579	39.046	39.6809	44.785	40.8681		Sum	40.2715	41.7226	40.331	41.3302	42.5725	41.2456
CO2+T	no.1	no.2	no.3	no.4	no.5	avr		CO2+T	no.1	no.2	no.3	no.4	no.5	avr		CO2+T	no.1	no.2	no.3	no.4	no.5	avr		CO2+T	no.1	no.2	no.3	no.4	no.5	avr
C16:0	1.66431	1.72864	1.64835	1.60559	1.6767	1.66472		C16:0	1.47702	1.48732	1.62427	1.45693	1.46905	1.50292		C16:0	1.69355	1.6951	0.486726	1.68574	1.62152	1.43653		C16:0	1.65256	1.53811	1.60832	1.59531	1.63574	1.606
C18:0	0.570486	0.577889	0.539461	0.515911	0.563199	0.553389		C18:0	0.468541	0.44507	0.508806	0.448591	0.472193	0.46864		C18:0	0.521505	0.472637	0.34292	0.494277	0.475842	0.461436		C18:0	0.487707	0.411085	0.437637	0.439883	0.440224	0.443307
C18:1	25.7661	26.8342	25.8042	24.9614	24.6389	25.601		C18:1	24.257	22.8113	24.9804	22.7868	22.8279	23.5327		C18:1	29.586	27.6937	28.1379	28.3091	28.093	28.3639		C18:1	26.8763	26.1848	26.5427	26.5044	27.7902	26.7797
C18:2	8.32155	8.33668	9.25075	7.59402	8.42218	8.38504		C18:2	6.60866	7.22254	6.81507	6.26042	6.32214	6.64576		C18:2	7.10215	6.84435	6.86947	7.27888	7.02782	7.02453		C18:2	6.61427	6.01386	6.55908	6.59238	6.54294	6.46451
C18:3	2.96087	2.9196	3.2967	2.60366	3.00516	2.9572		C18:3	2.30254	2.60845	2.65166	2.24295	2.20881	2.40289		C18:3	2.32258	2.21748	2.33038	2.46618	2.40849	2.34902		C18:3	2.33374	2.11547	2.30306	2.29912	2.30902	2.27208
C20:1	0.372466	0.376884	0.24975	0.342334	0.348237	0.337934		C20:1	0.441767	0.766197	1.03229	0.885272	1.31689	0.888484		C20:1	0.462366	0.465529	0.483038	0.437045	0.464861	0.462568		C20:1	0.411125	0.39261	0.388403	0.381232	0.427277	0.400129
Sum	39.6558	40.7739	40.7892	37.623	38.6543	39.4992		Sum	35.5556	35.3408	37.6125	34.081	34.617	35.4414		Sum	41.6882	39.3888	38.6504	40.6712	40.0915	40.098		Sum	38.3757	36.6559	37.8392	37.8123	39.1454	37.9657
CO2	no.1	no.2	no.3	no.4	no.5	avr		CO2	no.1	no.2	no.3	no.4	no.5	avr		CO2	no.1	no.2	no.3	no.4	no.5	avr		CO2	no.1	no.2	no.3	no.4	no.5	avr
C16:0	1.79348	2.00478	1.8042	1.85437	1.93328	1.87802		C16:0	1.53137	1.4646	1.64311	1.60745	1.59862	1.56903		C16:0	1.90507	1.81966	1.80699	1.84054	1.87752	1.84995		C16:0	1.71146	1.59566	1.67461	1.57911	1.58863	1.62989
C18:0	0.548419	0.645933	0.573427	0.592233	0.60652	0.593306		C18:0	0.419974	0.39823	0.415194	0.402707	0.397924	0.406806		C18:0	0.844218	0.574116	0.583797	0.599851	0.56809	0.634014		C18:0	0.443187	0.430064	0.454379	0.401146	0.41806	0.429367
C18:1	26.6403	29.9043	28.6713	28.3738	29.348	28.5875		C18:1	21.4981	20.0442	22.9594	22.5516	22.6332	21.9373		C18:1	28.3275	28.4366	28.6219	28.5768	29.2103	28.6346		C18:1	25.2664	23.4847	23.8182	22.6074	23.8074	23.7968
C18:2	9.06621	10.5455	10.3357	9.55825	10.3942	9.97996		C18:2	7.22919	6.85398	8.45848	8.19966	8.14533	7.77733		C18:2	8.27334	8.50146	8.47498	8.60283	8.73892	8.51831		C18:2	8.20839	7.38344	7.61818	7.33206	7.08502	7.52542
C18:3	4.09585	5.15789	4.74825	4.34951	4.837	4.6377		C18:3	3.75416	3.4646	4.43021	4.39932	4.28374	4.06641		C18:3	4.58108	4.63834	4.61477	4.7541	4.81467	4.68059		C18:3	4.19142	3.80627	4.01612	3.93824	3.61732	3.91387
C20:1	0.410079	0.444976	0.412587	0.42233	0.409401	0.419875		C20:1	0.430218	0.358407	0.437279	0.409475	0.446367	0.416349		C20:1	0.512902	0.499513	0.48054	0.4769	0.499597	0.493891		C20:1	0.429043	0.373794	0.384756	0.353391	0.396057	0.387408
Sum	42.5543	48.7033	46.5455	45.1505	47.5284	46.0964		Sum	34.863	32.5841	38.3436	37.5702	37.5052	36.1732		Sum	44.4441	44.4697	44.583	44.851	45.7091	44.8114		Sum	40.2499	37.074	37.9663	36.2114	36.9125	37.6828
T	no.1	no.2	no.3	no.4	no.5	avr		T	no.1	no.2	no.3	no.4	no.5	avr		T	no.1	no.2	no.3	no.4	no.5	avr		T	no.1	no.2	no.3	no.4	no.5	avr
C16:0	1.52026	1.33009	1.49719	1.45156	1.46186	1.45219		C16:0	1.58478	1.62439	1.62098	1.63051	1.54841	1.60181		C16:0	1.49969	1.57157	1.5787	1.55375	1.56191	1.55312		C16:0	1.48034	1.40531	1.43053	1.50224	1.47128	1.45794
C18:0	0.466117	0.404646	0.419732	0.412337	0.435506	0.427667		C18:0	0.484278	0.454173	0.45292	0.482855	0.270884	0.429022		C18:0	0.500939	0.529168	0.527804	0.530945	0.540541	0.525879		C18:0	0.408635	0.377035	0.38765	0.393219	0.409127	0.395133
C18:1	22.1585	20.2997	22.1203	21.7834	21.3648	21.5453		C18:1	23.3647	25.6301	25.8085	24.8006	22.9028	24.5013		C18:1	23.8729	25.008	24.7125	24.7524	24.0006	24.4693		C18:1	23.6122	23.1448	22.0343	22.7478	23.513	23.0104
C18:2	7.30728	6.99888	7.64604	7.54945	7.49792	7.39991		C18:2	7.0831	7.93372	7.92213	7.92512	7.25096	7.62301		C18:2	7.43269	7.44342	7.48115	7.55049	7.73727	7.529		C18:2	6.34156	6.31105	6.5729	6.27031	6.30606	6.36038
C18:3	2.17641	2.09067	2.23713	2.40027	2.40777	2.26245		C18:3	3.00533	3.02373	3.02344	2.94612	2.85564	2.97085		C18:3	2.42016	2.45139	2.48586	2.48208	2.42615	2.45313		C18:3	2.07016	1.94087	2.11321	1.90723	2.04957	2.01621
C20:1	0.337038	0.299738	0.307226	0.321824	0.324549	0.318075		C20:1	0.397249	0.39689	0.401271	0.426872	0.382733	0.401003		C20:1	0.381966	0.395282	0.393497	0.37785	0.373979	0.384515		C20:1	0.35852	0.329906	0.343053	0.369673	0.357986	0.351827
Sum	33.9656	31.4238	34.2276	33.9189	33.4924	33.4056		Sum	35.9194	39.063	39.2292	38.212	35.2115	37.527		Sum	36.1083	37.3988	37.1795	37.2476	36.6405	36.9149		Sum	34.2714	33.509	32.8816	33.1905	34.107	33.5919
O3	no.1	no.2	no.3	no.4	no.5	avr		O3	no.1	no.2	no.3	no.4	no.5	avr		O3	no.1	no.2	no.3	no.4	no.5	avr		O3	no.1	no.2	no.3	no.4	no.5	avr
C16:0	1.65646	1.67294	1.75552	1.67727	1.61848	1.67613		C16:0	1.49469	1.46999	1.48775	1.49739	1.47627	1.48522		C16:0	1.53178	1.6236	1.58138	1.60282	1.56822	1.58156		C16:0	1.73266	1.54295	1.57869	1.58736	1.56499	1.60133
C18:0	0.473274	0.47178	0.488964	0.484837	0.498504	0.483472		C18:0	0.401585	0.386604	0.402838	0.403417	0.399727	0.398834		C18:0	0.493227	0.516854	0.524926	0.504032	0.513881	0.510584		C18:0	0.470357	0.425504	0.416968	0.405619	0.419991	0.427688
C18:1	23.2071	23.2706	24	23.3377	23.5095	23.465		C18:1	20.6357	20.526	20.8789	21.1106	20.6109	20.7524		C18:1	24.2063	26.1461	25.1238	24.5943	25.189	25.0519		C18:1	24.7976	22.1169	22.415	22.3565	22.3721	22.8116
C18:2	8.77227	9.00434	9.70119	8.97604	8.71054	9.03288		C18:2	7.73996	7.7523	7.66079	7.6412	7.6993	7.69871		C18:2	7.77353	8.83708	8.11489	8.08468	8.04489	8.17101		C18:2	8.18639	7.03208	7.42348	7.33275	7.37916	7.47077
C18:3	4.67428	4.6686	4.36672	4.52639	4.44334	4.53587		C18:3	4.08788	4.14475	4.10849	4.12672	4.11992	4.11755		C18:3	3.90761	4.75843	4.24232	4.24143	4.27643	4.28524		C18:3	4.3951	3.67444	4.02507	3.78051	3.94885	3.96479
C20:1	0.420379	0.474674	0.685908	0.645826	0.458624	0.537082		C20:1	0.401585	0.386604	0.405127	0.410536	0.392914	0.399353		C20:1	0.451546	0.432584	0.468802	0.46119	0.475487	0.457922		C20:1	0.441916	0.416225	0.385635	0.423178	0.394181	0.412227
Sum	39.2038	39.563	40.9983	39.6481	39.2389	39.7304		Sum	34.7614	34.6662	34.9439	35.1898	34.6991	34.8521		Sum	38.364	42.3146	40.0561	39.4884	40.0679	40.0582		Sum	40.0241	35.2081	36.2449	35.8859	36.0793	36.6884

## Sheet: S2, Seed yield
Supporting information, S2, details on seed yield (for summary of results consult Frenck et al., 2013 (Ecology and Evolution, doi: 10.1002/ece3.523))
Treatment	Cultivar	Pot no.	Seed yield.DW/ g per pot		Summary of results for all four cultivars
Ambient	Mozart	1	36.61		Treatment	Seed yield (SY) all cultivars, g	Reduction relative to ambient SY	Future SY relative to ambient SY
Ambient	Mozart	2	29.84		Ambient	1094.04
Ambient	Mozart	3	30.28		CO2+T+O3	633.934	0.420557	0.579443
Ambient	Mozart	4	40.55		CO2+T	549.795	0.497464	0.502536
Ambient	Mozart	5	44.08		CO2	1158.39	-0.0588187	1.05882
Ambient	Mozart	6	49.02		T	559.27	0.488803	0.511197
Ambient	Mozart	7	34.3		O3	1109.35	-0.013994	1.01399
Ambient	Mozart	8	28.76
Ambient	Mozart	9	30.21
Ambient	Bolero	1	39.35	4 plants per pot, 36 plants in total per cultivar and treatment = 144 plants per treatments
Ambient	Bolero	2	37.86
Ambient	Bolero	3	36.75	Please consult, Frenck et al., 2013 (Ecology and Evolution, doi: 10.1002/ece3.523) for more information
Ambient	Bolero	4	29.86
Ambient	Bolero	5	38.51
Ambient	Bolero	6	39.04
Ambient	Bolero	7	33.8
Ambient	Bolero	8	38.36
Ambient	Bolero	9	42.5
Ambient	Tanto	1	25.04
Ambient	Tanto	2	20.05
Ambient	Tanto	3	18.78
Ambient	Tanto	4	33.99
Ambient	Tanto	5	16.21
Ambient	Tanto	6	22.62
Ambient	Tanto	7	24.31
Ambient	Tanto	8	17.73
Ambient	Tanto	9	18.26
Ambient	Mary	1	23.75
Ambient	Mary	2	31.88
Ambient	Mary	3	31.11
Ambient	Mary	4	29.32
Ambient	Mary	5	23.64
Ambient	Mary	6	18.18
Ambient	Mary	7	13.29
Ambient	Mary	8	25.58
Ambient	Mary	9	40.62
Ambient	All		1094.04
CO2+T+O3	Mozart	1	23.14
CO2+T+O3	Mozart	2	22.24
CO2+T+O3	Mozart	3	19
CO2+T+O3	Mozart	4	23.39
CO2+T+O3	Mozart	5	21.68
CO2+T+O3	Mozart	6	30.86
CO2+T+O3	Mozart	7	21.87
CO2+T+O3	Mozart	8	18.44
CO2+T+O3	Mozart	9	28.18
CO2+T+O3	Bolero	1	26.99
CO2+T+O3	Bolero	2	26.26
CO2+T+O3	Bolero	3	16.94
CO2+T+O3	Bolero	4	21.44
CO2+T+O3	Bolero	5	25.72
CO2+T+O3	Bolero	6	29.35
CO2+T+O3	Bolero	7	20.25
CO2+T+O3	Bolero	8	19.52
CO2+T+O3	Bolero	9	18.55
CO2+T+O3	Tanto	1	7.51
CO2+T+O3	Tanto	2	13.29
CO2+T+O3	Tanto	3	27.84
CO2+T+O3	Tanto	4	6.01
CO2+T+O3	Tanto	5	11.39
CO2+T+O3	Tanto	6	10.08
CO2+T+O3	Tanto	7	9.45
CO2+T+O3	Tanto	8	10.64
CO2+T+O3	Tanto	9	9.94
CO2+T+O3	Mary	1	14.32
CO2+T+O3	Mary	2	20.5211
CO2+T+O3	Mary	3	8.38012
CO2+T+O3	Mary	4	19.8911
CO2+T+O3	Mary	5	15.9601
CO2+T+O3	Mary	6	7.96335
CO2+T+O3	Mary	7	10.7248
CO2+T+O3	Mary	8	8.29165
CO2+T+O3	Mary	9	7.91129
CO2+T+O3	All		633.934
CO2+T	Mozart	1	22.57
CO2+T	Mozart	2	21.6
CO2+T	Mozart	3	24.77
CO2+T	Mozart	4	19.43
CO2+T	Mozart	5	22.25
CO2+T	Mozart	6	24.15
CO2+T	Mozart	7	20.79
CO2+T	Mozart	8	20.8
CO2+T	Mozart	9	25.2
CO2+T	Bolero	1	10.9
CO2+T	Bolero	2	17.68
CO2+T	Bolero	3	20.02
CO2+T	Bolero	4	21.4
CO2+T	Bolero	5	32.64
CO2+T	Bolero	6	12.94
CO2+T	Bolero	7	10.33
CO2+T	Bolero	8	15.98
CO2+T	Bolero	9	14.11
CO2+T	Tanto	1	12.07
CO2+T	Tanto	2	15.67
CO2+T	Tanto	3	11.98
CO2+T	Tanto	4	8.12
CO2+T	Tanto	5	9.3
CO2+T	Tanto	6	9.19
CO2+T	Tanto	7	5.91
CO2+T	Tanto	8	12.76
CO2+T	Tanto	9	10.43
CO2+T	Mary	1	8.7
CO2+T	Mary	2	12.15
CO2+T	Mary	3	11.24
CO2+T	Mary	4	16.39
CO2+T	Mary	5	10.44
CO2+T	Mary	6	8.13
CO2+T	Mary	7	15.81
CO2+T	Mary	8	6.89
CO2+T	Mary	9	7.055
CO2+T	All		549.795
CO2	Mozart	1	44.2
CO2	Mozart	2	36.08
CO2	Mozart	3	39.6
CO2	Mozart	4	41
CO2	Mozart	5	43.1
CO2	Mozart	6	48.13
CO2	Mozart	7	40.15
CO2	Mozart	8	44.2
CO2	Mozart	9	45.94
CO2	Bolero	1	39.68
CO2	Bolero	2	22.02
CO2	Bolero	3	36.57
CO2	Bolero	4	30.56
CO2	Bolero	5	32.65
CO2	Bolero	6	40.38
CO2	Bolero	7	43.85
CO2	Bolero	8	35.29
CO2	Bolero	9	45.77
CO2	Tanto	1	22.42
CO2	Tanto	2	23.48
CO2	Tanto	3	18.75
CO2	Tanto	4	25.64
CO2	Tanto	5	18.88
CO2	Tanto	6	13.2
CO2	Tanto	7	20.36
CO2	Tanto	8	28
CO2	Tanto	9	25.3
CO2	Mary	1	27.15
CO2	Mary	2	30.17
CO2	Mary	3	29.95
CO2	Mary	4	24.44
CO2	Mary	5	32.7
CO2	Mary	6	34.42
CO2	Mary	7	26.07
CO2	Mary	8	27.61
CO2	Mary	9	20.68
CO2	All		1158.39
T	Mozart	1	21.85
T	Mozart	2	18.56
T	Mozart	3	21.18
T	Mozart	4	21.03
T	Mozart	5	21.94
T	Mozart	6	34.83
T	Mozart	7	19.75
T	Mozart	8	22.05
T	Mozart	9	25.02
T	Bolero	1	17.76
T	Bolero	2	14.22
T	Bolero	3	16.96
T	Bolero	4	13.72
T	Bolero	5	17.27
T	Bolero	6	15.56
T	Bolero	7	12.98
T	Bolero	8	15.36
T	Bolero	9	23.87
T	Tanto	1	9.9
T	Tanto	2	12.49
T	Tanto	3	10.9
T	Tanto	4	13.5
T	Tanto	5	16.88
T	Tanto	6	13.63
T	Tanto	7	4.04
T	Tanto	8	19.44
T	Tanto	9	35.71
T	Mary	1	4.75
T	Mary	2	8.78
T	Mary	3	14.1
T	Mary	4	3.67
T	Mary	5	3.96
T	Mary	6	3.75
T	Mary	7	11.32
T	Mary	8	8.99
T	Mary	9	9.55
T	All		559.27
O3	Mozart	1	36.24
O3	Mozart	2	38.27
O3	Mozart	3	32.19
O3	Mozart	4	32.02
O3	Mozart	5	38.26
O3	Mozart	6	35.97
O3	Mozart	7	36.51
O3	Mozart	8	39.35
O3	Mozart	9	39.33
O3	Bolero	1	26.92
O3	Bolero	2	35.73
O3	Bolero	3	36.85
O3	Bolero	4	31.33
O3	Bolero	5	24.71
O3	Bolero	6	37.33
O3	Bolero	7	31.73
O3	Bolero	8	33.41
O3	Bolero	9	59.5
O3	Tanto	1	26.89
O3	Tanto	2	23.49
O3	Tanto	3	34.32
O3	Tanto	4	24.51
O3	Tanto	5	27.89
O3	Tanto	6	25.75
O3	Tanto	7	18.96
O3	Tanto	8	25.64
O3	Tanto	9	19.66
O3	Mary	1	28.37
O3	Mary	2	24.51
O3	Mary	3	22.64
O3	Mary	4	27.15
O3	Mary	5	32.93
O3	Mary	6	28.08
O3	Mary	7	20.68
O3	Mary	8	28.33
O3	Mary	9	23.9
O3	All		1109.35
